# Supplementary material for: Effects of Long-Term Use of Organic Fertilizer with Different Dosages on Soil Improvement, Nitrogen Transformation, Tea Yield and Quality in Acidified Tea Plantations
Source: Plants (Basel). 2022 Dec 26;12(1):122. doi: 10.3390/plants12010122 (PMC9824488; doi:10.3390/plants12010122)
Supplement: Supplementary file 1 [file plants-12-00122-s001.zip]

Archive with 1 entries (1 files):
- plants-2005565-supplementary.pdf
